# Supplementary material for: CryoEM structure of the SLFN14 endoribonuclease reveals insight into RNA binding and cleavage
Source: Nat Commun. 2025 Jul 1;16:5848. doi: 10.1038/s41467-025-61091-8 (PMC12215978; doi:10.1038/s41467-025-61091-8)
Supplement: Supplementary file 3 — Supplementary Dataset 1 [file 41467_2025_61091_MOESM3_ESM.xlsx]

## Sheet: Sheet1
Supplementary Data 1. Protein expression plasmids used in this study.
Plasmid	Protein Description	Vector	Source
pMP789	SLFN14;	pCMV6-entry	Origene
	HsSLFN14-Myc_DDK, residues 1-912
pMP882	SLFN14ΔCTD;	pCMV6-entry	This study
	HsSLFN14ΔCTD-Myc_DDK, residues 1-555
pMP963	SLFN14NTD;	pCMV6-entry	This study
	HsSLFN14NTD-Myc_DDK, residues 1-353
pMP971	SLFN14CTD;	pCMV6-entry	This study
	HsSLFN14CTD-Myc_DDK, residues 556-912
pMP1008	SLFN14R133A;	pCMV6-entry	This study
	Hs SLFN14R133A-Myc_DDK, residues 1-912
pMP1009	SLFN14R133K;	pCMV6-entry	This study
	Hs SLFN14R133K-Myc_DDK, residues 1-912
pMP989	SLFN14E206A;	pCMV6-entry	This study
	Hs SLFN14E206A-Myc_DDK, residues 1-912
pMP995	SLFN14E206Q;	pCMV6-entry	This study
	Hs SLFN14E206Q-Myc_DDK, residues 1-912
pMP988	SLFN14E211A;	pCMV6-entry	This study
	Hs SLFN14E211A-Myc_DDK, residues 1-912
pMP996	SLFN14E211Q;	pCMV6-entry	This study
	Hs SLFN14E211Q-Myc_DDK, residues 1-912
pMP986	SLFN14K213A;	pCMV6-entry	This study
	Hs SLFN14K213A-Myc_DDK, residues 1-912
pMP987	SLFN14K213R;	pCMV6-entry	This study
	Hs SLFN14K213R-Myc_DDK, residues 1-912
pMP823	SLFN14D248A;	pCMV6-entry	This study
	Hs SLFN14D248A-Myc_DDK, residues 1-912
pMP998	SLFN14D248N;	pCMV6-entry	This study
	Hs SLFN14D248N-Myc_DDK, residues 1-912
pMP997	SLFN14D249A;	pCMV6-entry	This study
	Hs SLFN14D249A-Myc_DDK, residues 1-912
pMP999	SLFN14D249N;	pCMV6-entry	This study
	Hs SLFN14D249N-Myc_DDK, residues 1-912
pMP968	SLFN14H282A;	pCMV6-entry	This study
	Hs SLFN14H282A-Myc_DDK, residues 1-912
pMP969	SLFN14C284S;	pCMV6-entry	This study
	Hs SLFN14C284S-Myc_DDK, residues 1-912
pMP973	SLFN14C318S;	pCMV6-entry	This study
	Hs SLFN14C318S-Myc_DDK, residues 1-912
pMP981	SLFN14C319S;	pCMV6-entry	This study
	Hs SLFN14C319S-Myc_DDK, residues 1-912
pMP1160	SLFN11;	pCMV6-entry	Origene
	Hs SLFN11-Myc_DDK, residues 1-901
pMP1174	SLFN11E214A;	pCMV6-entry	This study
	Hs SLFN11E214A-Myc_DDK, residues 1-901
pMP536	SUV3;	pETDuet-1	This study
	His-Hs SUV3, residues 46-786
