# Supplementary material for: CryoEM structure of the SLFN14 endoribonuclease reveals insight into RNA binding and cleavage
Source: Nat Commun. 2025 Jul 1;16:5848. doi: 10.1038/s41467-025-61091-8 (PMC12215978; doi:10.1038/s41467-025-61091-8)
Supplement: Supplementary file 4 — Supplementary Dataset 2 [file 41467_2025_61091_MOESM4_ESM.xlsx]

## Sheet: Sheet1
Supplementary Data 2. RNA sequences used in this study.
Oligo	Substrate	Sequence (5' to 3')
mp2111	70-nt marker	Cy5-guagucguggccgagugguuaaggcgauggacuugaaauccauugugguuuccccgcgcagguucgaauc
mp2112	60-nt marker	Cy5-guagucguggccgagugguuaaggcgauggacuugaaauccauugugguuuccccgcgca
mp2131	50-nt marker	Cy5-aguaaggucagcuaaauaagcuaucgggcccauaccccgaaaauguuggu
mp2135	40-nt marker	Cy5-aguaaggucagcuaaauaagcuaucgggcccauaccccga
mp2139	30-nt marker	Cy5-aguaaggucagcuaaauaagcuaucgggcc
mp2141	20-nt marker	Cy5-aguaaggucagcuaaauaag
mp2153	10-nt marker	Cy5-aguaagguca
mp1901	ssRNA	Fluorescein-guugagagagagagaguuugagagagagag
