# Supplementary material for: CryoEM structure of the SLFN14 endoribonuclease reveals insight into RNA binding and cleavage
Source: Nat Commun. 2025 Jul 1;16:5848. doi: 10.1038/s41467-025-61091-8 (PMC12215978; doi:10.1038/s41467-025-61091-8)
Supplement: Supplementary file 5 — Supplementary Dataset 3 [file 41467_2025_61091_MOESM5_ESM.xlsx]

## Sheet: Sheet1
Supplementary Data 3. DNA sequences used in this study.
Oligo	Substrate	Sequence (5' to 3')
mp2192/mp2193	tRNAiMet	gatctaatacgactcactataagcagagtggcgcagcggaagcgtgctgggcccataacccagaggtcgatggatcgaaaccatcctctgctacca
	(CAT)	annealed to
		tggtagcagaggatggtttcgatccatcgacctctgggttatgggcccagcacgcttccgctgcgccactctgcttatagtgagtcgtattagatc
mp2196/mp2197	tRNALys	gatctaatacgactcactatagcccggctagctcagtcggtagagcatgggactcttaatcccagggtcgtgggttcgagccccacgttgggcgcca
	(CTT)	annealed to
		tggcgcccaacgtggggctcgaacccacgaccctgggattaagagtcccatgctctaccgactgagctagccgggctatagtgagtcgtattagatc
mp2198/mp2199	tRNASer	gatctaatacgactcactatagtagtcgtggccgagtggttaaggcgatggacttgaaatccattggggtttccccgcgcaggttcgaatcctgccgactacgcca
	(TGA)	annealed to
		tggcgtagtcggcaggattcgaacctgcgcggggaaaccccaatggatttcaagtccatcgccttaaccactcggccacgactactatagtgagtcgtattagatc
mp2202/mp2203	tRNALeu	gatctaatacgactcactataaccagaatggccgagtggttaaggcgttggacttaagatccaatggattcatatccgcgtgggttcgaaccccacttctggtacca
	(TAA)	annealed to
		tggtaccagaagtggggttcgaacccacgcggatatgaatccattggatcttaagtccaacgccttaaccactcggccattctggttatagtgagtcgtattagatc
mp2204/mp2205	tRNASeC	gatctaatacgactcactatagcccggatgatcctcagtggtctggggtgcaggcttcaaacctgtagctgtctagcgacagagtggttcaattccacctttcgggcgcca
	(TCA)	annealed to
		tggcgcccgaaaggtggaattgaaccactctgtcgctagacagctacaggtttgaagcctgcaccccagaccactgaggatcatccgggctatagtgagtcgtattagatc
mp2208/mp2209	5S rRNA	gatctaatacgactcactatagtctacggccataccaccctgaacgcgcccgatctcgtctgatctcggaagctaagcagggtcgggcctggttagtacttggatgggagaccgcctgggaataccgggtgctgtaggcttt
		annealed to
		aaagcctacagcacccggtattcccaggcggtctcccatccaagtactaaccaggcccgaccctgcttagcttccgagatcagacgagatcgggcgcgttcagggtggtatggccgtagactatagtgagtcgtattagatc
mp2162	tRNAiMet	5' probe: Biotin-ttccgctgcgccactctgct
	(CAT)
mp2164	tRNALys	5' probe: Biotin-accgactgagctagccgggc
	(CTT)
mp2165	tRNASer	5' probe: Biotin-aaccactcggccacgactac
	(TGA)
mp2166	tRNALeu	5' probe: Biotin-aaccactcggccattctggt
	(TAA)
mp2167	tRNASeC	5' probe: Biotin-ccactgaggatcatccgggc
	(TCA)
mp2173	5S rRNA	5' probe: Biotin-agggtggtatggccgtagac
mp2169	5S rRNA	3' probe: Biotin-aaagcctacagcacccggta
mp1973	ssDNA	Fluorescein-gttgagagagagagagtttgagagagagag
